# Supplementary material for: Real-Time Measurements of Indoor–Outdoor Exchange of Gaseous and Particulate Atmospheric Pollutants in an Urban Area
Source: Int J Environ Res Public Health. 2023 Sep 25;20(19):6823. doi: 10.3390/ijerph20196823 (PMC10572255; doi:10.3390/ijerph20196823)
Supplement: Supplementary file 1 [file ijerph-20-06823-s001.zip]

Archive with 1 entries (1 files):
- ijerph-2515388-supplementary.pdf
